# Supplementary material for: CsoR Is Essential for Maintaining Copper Homeostasis in Mycobacterium tuberculosis
Source: PLoS One. 2016 Mar 21;11(3):e0151816. doi: 10.1371/journal.pone.0151816 (PMC4801387; doi:10.1371/journal.pone.0151816)
Supplement: S1 Table — (XLSX) [file pone.0151816.s008.xlsx]

## Sheet: S1
	Table S1.
		H37Rv 1	H37Rv 2	ΔcsoR 1	ΔcsoR 2
	Total Reads	12830400	18229495	26759298	36343367
	Reads Mapping to ncRNA	3103661	1853567	4629777	4662857
	Reads Mapping to CDS	3753923	4764900	15272864	22655566
