# Supplementary material for: CsoR Is Essential for Maintaining Copper Homeostasis in Mycobacterium tuberculosis
Source: PLoS One. 2016 Mar 21;11(3):e0151816. doi: 10.1371/journal.pone.0151816 (PMC4801387; doi:10.1371/journal.pone.0151816)
Supplement: S2 Table — (XLSX) [file pone.0151816.s009.xlsx]

## Sheet: S2
	Table S2.
	Locus Tag	Name	Description	FC	FDR
	Rv2626c		conserved hypothetical protein	64.5956	1.50927e-117
	Rv2627c		conserved hypothetical protein	42.29	1.17524e-94
	Rv3129		conserved hypothetical protein	40.9771	6.56404e-67
	Rv2030c		conserved hypothetical protein	37.3474	6.38618e-52
	Rv2625c		conserved alanine and leucine rich membrane protein	36.8454	4.72398e-90
	Rv2031c	hspX	heat shock protein hspX	35.3503	1.84941e-53
	Rv1733c		conserved membrane protein	32.9312	4.82726e-66
	Rv2007c	fdxA	ferredoxin fdxA	30.02	1.94389e-67
	Rv3130c		conserved hypothetical protein	29.577	1.69775e-54
	Rv1738		conserved hypothetical protein	28.8613	4.82726e-66
	Rv2628		hypothetical protein	25.5508	2.74228e-53
	Rv1737c	narK2	nitrate/nitrite transporter narK2	23.3515	6.56404e-67
	Rv2623	TB31.7	conserved hypothetical protein	19.716	6.42728e-71
	Rv2032	acg	hypothetical protein acg	19.7013	5.71254e-68
	Rv4004		hypothetical protein	17.7272	2.12074e-38
	Rv3127		conserved hypothetical protein	14.8682	1.31064e-58
	Rv1736c	narX	nitrate reductase narX	13.8328	3.10123e-60
	Rv1997	ctpF	metal cation transporting P-type ATPase ctpF	12.6583	2.19356e-49
	Rv2029c	pfkB	phosphofructokinase pfkB	12.5901	8.06064e-37
	Rv3131		conserved hypothetical protein	11.3259	6.96361e-41
	Rv1040c	PE8	PE family protein	10.6781	1.82663e-36
	Rv2624c		conserved hypothetical protein	10.3837	1.38239e-40
	Rv1739c		sulphate-transport transmembrane protein ABC transporter	10.1961	2.71967e-47
	Rv2028c		conserved hypothetical protein	10.0192	1.14499e-40
	Rv3134c		conserved hypothetical protein	9.75952	9.12997e-37
	Rv2629		conserved hypothetical protein	9.67091	2.63869e-39
	Rv2005c		conserved hypothetical protein	8.75224	1.92958e-31
	Rv0082		oxidoreductase	8.53435	5.12461e-31
	Rv0570	nrdZ	ribonucleoside-diphosphate reductase large subunit nrdZ	8.25461	1.38239e-40
	Rv1996		conserved hypothetical protein	7.76452	3.78683e-31
	Rv3133c	devR	two component system transcriptional regulator devR	7.68803	9.08617e-37
	Rv0569		conserved hypothetical protein	7.6685	2.90824e-38
	Rv0081		transcriptional regulator	6.98668	2.46258e-28
	Rv2004c		conserved hypothetical protein	6.66126	1.48536e-25
	Rv0967		conserved hypothetical protein	6.42733	9.11402e-22
	Rv1038c	esxJ	Esat-6 like protein esxJ	6.30217	4.85646e-16
	Rv3512	PE_PGRS56	PE-PGRS family protein	6.26896	6.30912e-09
	Rv2630		hypothetical protein	5.81617	3.47371e-25
	Rv2450c	rpfE	resuscitation-promoting factor rpfE	5.37833	1.31266e-17
	Rv1196	PPE18	PPE family protein	5.29171	3.7442e-19
	Rv1998c		conserved hypothetical protein	5.26296	1.20771e-22
	Rv0320		hypothetical exported protein	5.16976	4.40485e-19
	Rv3622c	PE32	PE family protein	4.86046	3.96107e-09
	Rv0085	hycP	hydrogenase hycP	4.78474	3.23645e-18
	Rv1813c		conserved hypothetical protein	4.7528	2.86986e-20
	Rv0080		conserved hypothetical protein	4.53561	1.37054e-19
	Rv1592c		conserved hypothetical protein	4.51269	4.62632e-23
	Rv3643		hypothetical protein	4.45119	6.6959e-10
	Rv3132c	devS	two component system sensor histidine kinase devS	4.38498	2.74255e-22
	Rv0079		hypothetical protein	4.37635	6.17797e-17
	Rv0572c		hypothetical protein	4.32942	8.30519e-18
	Rv2063		conserved hypothetical protein	4.21844	3.63498e-09
	Rv1197	esxK	esat-6 like protein esxK	4.15627	1.18221e-14
	Rv0969	ctpV	metal cation transporting P-type ATPase ctpV	4.10948	3.51198e-19
	Rv3136	PPE51	PPE family protein	4.02634	2.21824e-18
	Rv3771c		conserved hypothetical protein	3.94036	2.909e-15
	Rv0083		oxidoreductase	3.91195	2.73415e-17
	Rv1039c	PPE15	PPE family protein	3.79966	3.58776e-14
	Rv1735c		hypothetical membrane protein	3.79946	3.00762e-07
	Rv0574c		conserved hypothetical protein	3.73188	8.17589e-12
	Rv2006	otsB1	trehalose-6-phosphate phosphatase otsB1	3.63414	1.38603e-14
	Rv1195	PE13	PE family protein	3.55852	1.45121e-08
	Rv0087	hycE	formate hydrogenase hycE	3.54708	1.68104e-12
	Rv0086	hycQ	hydrogenase hycQ	3.48865	1.41596e-14
	Rv2243	fabD	malonyl CoA-acyl carrier protein transacylase fabD	3.41617	4.09913e-12
	Rv3135	PPE50	PPE family protein	3.39846	1.18919e-10
	Rv2645		hypothetical protein	3.28609	1.52636e-11
	Rv3621c	PPE65	PPE family protein	3.26296	2.9196e-09
	Rv2003c		conserved hypothetical protein	3.262	2.60252e-12
	Rv3653	PE_PGRS61	PE-PGRS family protein	3.02962	0.00148859
	Rv3137		monophosphatase	3.02945	1.05309e-11
	Rv0084	hycD	formate hydrogenlyase hycD	3.01843	1.52636e-11
	Rv3743c	ctpJ	cation transporter P-type ATPase ctpJ	2.97864	6.88846e-09
	Rv2245	kasA	3-oxoacyl-[acyl-carrier protein] synthase 1 kasA	2.95684	2.9196e-09
	Rv3334		transcriptional regulator, merR-family	2.94273	4.37245e-10
	Rv0968		conserved hypothetical protein	2.92455	2.60721e-09
	Rv0867c	rpfA	resuscitation-promoting factor rpfA	2.90066	1.73333e-10
	Rv2244	acpM	meromycolate extension acyl carrier protein acpM	2.89956	1.72353e-09
	Rv3122		hypothetical protein	2.86593	2.08319e-09
	Rv1999c		conserved membrane protein	2.80307	0.000168789
	Rv2033c		conserved hypothetical protein	2.79845	1.19562e-08
	Rv1517		conserved membrane protein	2.78254	7.98997e-10
	Rv2959c		methyltransferase/methylase	2.74975	1.08661e-10
	Rv0244c	fadE5	acyl-CoA dehydrogenase fadE5	2.71436	7.3857e-07
	Rv0279c	PE_PGRS4	PE-PGRS family protein	2.6519	1.5808e-07
	Rv3067		conserved hypothetical protein	2.60147	2.86823e-09
	Rv2621c		transcriptional regulator	2.59072	0.000223456
	Rv3841	bfrB	bacterioferritin bfrB	2.5562	0.00108051
	Rv0571c		conserved hypothetical protein	2.52793	7.95825e-08
	Rv2246	kasB	3-oxoacyl-[acyl-carrier protein] synthase 2 kasB	2.52406	3.41087e-07
	Rv2451		hypothetical proline and serine rich protein	2.48453	2.86851e-06
	Rv1004c		membrane protein	2.45154	3.41087e-07
	Rv0386		transcriptional regulator, luxR/uhpA-family	2.42493	4.60339e-07
	Rv1198	esxL	esat-6 like protein esxL	2.40133	7.86016e-08
	Rv1734c		conserved hypothetical protein	2.39569	0.00276391
	Rv0520		methyltransferase/methylase	2.37582	2.50755e-06
	Rv0062	celA1	cellulase celA1	2.37219	9.37137e-07
	Rv2622		methyltransferase/methylase	2.36991	0.000675548
	Rv2958c		glycosyltransferase	2.36932	1.24785e-07
	Rv2933	ppsC	phenolpthiocerol synthesis type-I polyketide synthase ppsC	2.36411	5.55699e-08
	Rv2846c	efpA	membrane efflux protein efpA	2.3469	8.54165e-06
	Rv2352c	PPE38	PPE family protein	2.3438	7.67394e-06
	Rv3514	PE_PGRS57	PE-PGRS family protein	2.32724	0.00574331
	Rv0452		transcriptional regulator	2.30616	1.3029e-05
	Rv0950c		conserved hypothetical protein	2.28043	9.86882e-07
	Rv1840c	PE_PGRS34	PE-PGRS family protein	2.27358	4.71756e-05
	Rv3770B		transposase	2.27228	1.91963e-05
	Rv3230c		oxidoreductase	2.24569	1.09745e-06
	Rv2058c	rpmB2	50S ribosomal protein L28 rpmB2	2.23222	0.000218401
	Rv3388	PE_PGRS52	PE-PGRS family protein	2.20525	0.000407451
	Rv3904c	esxE	Esat-6 like protein esxE	2.20428	0.00186443
	Rv2017		transcriptional regulator	2.18806	3.97442e-06
	Rv1380	pyrB	aspartate carbamoyltransferase pyrB	2.18796	4.16637e-05
	Rv0278c	PE_PGRS3	PE-PGRS family protein	2.18752	0.000121502
	Rv1807	PPE31	PPE family protein	2.18681	0.00780293
	Rv3788		hypothetical protein	2.17758	2.68711e-05
	Rv2057c	rpmG1	50S ribosomal protein L33	2.1762	0.00106638
	Rv3558	PPE64	PPE family protein	2.17377	1.13667e-05
	Rv2934	ppsD	phenolpthiocerol synthesis type-I polyketide synthase ppsD	2.17058	7.81068e-07
	Rv2016		hypothetical protein	2.16474	1.90334e-05
	Rv3188		conserved hypothetical protein	2.16354	9.33858e-05
	Rv2247	accD6	acetyl/propionyl-CoA carboxylase beta subunit accD6	2.16134	4.42497e-05
	Rv2056c	rpsN2	30S ribosomal protein S14 rpsN2	2.15873	0.00445117
	Rv2729c		conserved alanine, valine and leucine rich membrane protein	2.15424	7.67394e-06
	Rv1075c		conserved exported protein	2.15323	1.69245e-05
	Rv2911	dacB2	D-alanyl-D-alanine carboxypeptidase dacB2	2.15001	0.000260106
	Rv2348c		hypothetical protein	2.12283	9.4167e-05
	Rv2253		secreted protein	2.11963	0.00631726
	Rv1441c	PE_PGRS26	PE-PGRS family protein	2.11372	0.000289278
	Rv2541		hypothetical alanine rich protein	2.10156	0.0294422
	Rv2646		integrase	2.09616	2.78086e-05
	Rv4013		hypothetical protein	2.09563	0.00841731
	Rv3855	ethR	tetR-family transcriptional repressor ethR	2.09198	0.00133778
	Rv1854c	ndh	NADH dehydrogenase ndh	2.08711	0.000227262
	Rv3511	PE_PGRS55	PE-PGRS family protein	2.07155	0.000430719
	Rv1013	pks16	polyketide synthase pks16	2.06897	0.000106617
	Rv3139	fadE24	acyl-CoA dehydrogenase fadE24	2.06618	5.25549e-05
	Rv1993c		conserved hypothetical protein	2.05503	0.000198086
	Rv3652	PE_PGRS60	PE-PGRS family protein	2.03479	0.00114712
	Rv1815		conserved hypothetical protein	2.03379	2.47459e-05
	Rv1227c		transmembrane protein	2.03082	0.00107464
	Rv0286	PPE4	PPE family protein	2.02102	0.00247477
	Rv0488		conserved membrane protein	2.00049	0.00186443
	Rv2719c		conserved membrane protein	1.99646	5.18257e-05
	Rv3126c		hypothetical protein	1.98594	0.0070495
	Rv1361c	PPE19	PPE family protein	1.98048	9.74884e-05
	Rv3500c	yrbE4B	hypothetical membrane protein yrbE4B	1.9763	0.000257501
	Rv3533c	PPE62	PPE family protein	1.97315	0.00100648
	Rv2055c	rpsR	30S ribosomal protein S18 rpsR2	1.96877	0.00756252
	Rv2620c		conserved membrane protein	1.96179	0.00838029
	Rv0970		conserved membrane protein	1.95626	8.88642e-05
	Rv0991c		conserved serine rich protein	1.95098	0.00134433
	Rv3477	PE31	PE family protein	-1.95351	0.000388099
	Rv0711	atsA	arylsulfatase atsA	-1.96629	9.74884e-05
	Rv3487c	lipF	esterase/lipase lipF	-1.97499	9.86976e-05
	Rv1073		conserved hypothetical protein	-1.97615	3.28708e-05
	Rv1985c		transcriptional regulator, lysR-family	-1.97969	0.000534012
	Rv2376c	cfp2	low molecular weight protein antigen cfp2	-1.98556	2.05617e-05
	Rv0515		13E12 repeat family protein	-1.9915	0.000944078
	Rv3197A	whiB7	transcriptional regulator whib-like whiB7	-1.99956	0.000350192
	Rv1029	kdpA	potassium-transporting ATPase A chain kdpA	-2.00289	2.25241e-05
	Rv2137c		conserved hypothetical protein	-2.00846	7.80078e-05
	Rv2377c	mbtH	hypothetical protein mbtH	-2.01182	0.000427052
	Rv2040c		sugar-transport membrane protein ABC transporter	-2.02246	0.000109236
	Rv2038c		sugar-transport ATP-binding protein ABC transporter	-2.02667	0.0011733
	Rv2039c		sugar-transport membrane protein ABC transporter	-2.06599	0.000379371
	Rv1144		short-chain type dehydrogenase/reductase	-2.07123	0.000234595
	Rv2482c	plsB2	glycerol-3-phosphate acyltransferase plsB2	-2.07822	5.07903e-06
	Rv1974		conserved membrane protein	-2.0822	0.000231333
	Rv0516c		conserved hypothetical protein	-2.08342	4.21195e-05
	Rv3767c		conserved hypothetical protein	-2.08806	7.36556e-06
	Rv3479		transmembrane protein	-2.12805	4.10826e-06
	Rv0118c	oxcA	oxalyl-CoA decarboxylase oxcA	-2.13824	5.70248e-05
	Rv2633c		hypothetical protein	-2.16447	0.00016916
	Rv0981	mprA	mycobacterial persistence regulator mprA	-2.16488	4.05241e-06
	Rv0656c		conserved hypothetical protein	-2.21084	0.000284156
	Rv4010		hypothetical protein	-2.21981	7.81026e-06
	Rv1554	frdC	fumarate reductase membrane anchor subunit frdC	-2.22302	0.00165177
	Rv0848	cysK2	cysteine synthase A cysK2	-2.22899	0.000478901
	Rv3766		hypothetical protein	-2.24575	6.40179e-07
	Rv2086		conserved hypothetical protein	-2.27467	0.00148048
	Rv0250c		conserved hypothetical protein	-2.27648	3.27385e-07
	Rv0144		transcriptional regulator, tetR-family	-2.27953	2.66582e-06
	Rv2632c		conserved hypothetical protein	-2.29561	6.73705e-06
	Rv1180	pks3	polyketide beta-ketoacyl synthase pks3	-2.32044	2.44912e-06
	Rv3615c		conserved hypothetical protein	-2.34312	3.84706e-07
	Rv1181	pks4	polyketide beta-ketoacyl synthase pks4	-2.3922	3.55393e-07
	Rv1184c		hypothetical exported protein	-2.39956	3.41087e-07
	Rv3614c		conserved hypothetical protein	-2.40163	6.46585e-08
	Rv1981c	nrdF1	ribonucleoside-diphosphate reductase beta chain nrdF1	-2.42206	0.00208257
	Rv1028A	kdpF	membrane protein kdpF	-2.44101	1.13566e-07
	Rv1639c		conserved membrane protein	-2.45375	5.21607e-08
	Rv1980c	mpt64	immunogenic protein mpt64	-2.46331	6.04692e-09
	Rv1979c		permease	-2.46725	2.07579e-08
	Rv1659	argH	argininosuccinate lyase argH	-2.48236	5.34011e-08
	Rv0997		hypothetical protein	-2.48953	1.00966e-08
	Rv1183	mmpL10	transmembrane transport protein mmpL10	-2.53188	1.07937e-08
	Rv1652	argC	N-acetl-gamma-glutamyl-phoshate reductase argC	-2.53608	1.16571e-06
	Rv1528c	papA4	polyketide synthase associated protein papA4	-2.54308	2.57207e-07
	Rv3611		hypothetical arginine and proline rich protein	-2.54732	1.0171e-07
	Rv1182	papA3	polyketide synthase associated protein papA3	-2.57808	3.17059e-08
	Rv1185c	fadD21	fatty-acid-CoA ligase fadD21	-2.73617	7.99304e-10
	Rv1658	argG	argininosuccinate synthase argG	-2.83076	8.66513e-10
	Rv1657	argR	arginine repressor argR	-2.83331	7.32723e-09
	Rv0847	lpqS	lipoprotein lpqS	-2.90083	0.0176058
	Rv3613c		hypothetical protein	-2.91021	2.43693e-12
	Rv0966c		conserved hypothetical protein	-2.93062	1.29382e-11
	Rv3612c		conserved hypothetical protein	-2.94531	1.97494e-11
	Rv1755c	plcD	phospholipase C 4 plcD	-2.99666	4.32847e-08
	Rv2779c		transcriptional regulator, lrp/asnC-family	-3.02269	8.10678e-12
	Rv1653	argJ	glutamate n-acetyltransferase argJ	-3.09039	1.18919e-10
	Rv3174		short-chain type dehydrogenase/reductase	-3.11719	6.25875e-08
	Rv1638A		conserved hypothetical protein	-3.13621	1.35973e-12
	Rv1654	argB	acetylglutamate kinase argB	-3.46844	1.43876e-12
	Rv1656	argF	ornithine carbamoyltransferase argF	-3.56569	4.15046e-14
	Rv1655	argD	acetylornithine aminotransferase argD	-3.56779	1.96706e-12
	Rv1130		conserved hypothetical protein	-3.61618	0.0203919
	Rv1128c		conserved hypothetical protein	-3.77452	0.000250632
	Rv1131	gltA1	citrate synthase I gltA1	-5.0067	0.00189916
	Rv2780	ald	40 kda secreted L-alanine dehydrogenase ald	-7.0533	1.03718e-23
	Rv1129c		transcriptional regulator	-7.84883	1.52844e-07
	Rv2781c		alanine rich oxidoreductase	-7.89258	1.85136e-28
	Rv1986		conserved membrane protein	-29.6899	2.89461e-34
